# Supplementary material for: Bloodletting for Acute Stroke Recovery: A Systematic Review and Meta-Analysis
Source: Healthcare (Basel). 2024 Oct 17;12(20):2060. doi: 10.3390/healthcare12202060 (PMC11507497; doi:10.3390/healthcare12202060)
Supplement: Supplementary file 1 [file healthcare-12-02060-s001.zip]

Archive with 5 entries (5 files):
- Table S1. PRISMA_2020_checklist.pdf
- Table S2. Search strategy.Embase수정.pdf
- Table S3. List of excluded studies.pdf
- Table S4. Subgroup analysis.pdf
- Table S5. Sensitivity analysis.estimate수정.pdf
